# Supplementary material for: Hepatitis C Virus (HCV)—Mediated Activation of Hexokinase Domain-Containing Protein 1 (HKDC1) Promotes Hexokinase Activity and Metabolic Reprogramming
Source: Viruses. 2026 Mar 31;18(4):423. doi: 10.3390/v18040423 (PMC13119884; doi:10.3390/v18040423)
Supplement: Supplementary file 1 [file viruses-18-00423-s001.zip]

Archive with 1 entries (1 files):
- viruses-4198657-supplementary.pdf
